# Supplementary material for: Conformational Insights into the Control of CNF1 Toxin Activity by Peptidyl-Prolyl Isomerization: A Molecular Dynamics Perspective
Source: Int J Mol Sci. 2021 Sep 20;22(18):10129. doi: 10.3390/ijms221810129 (PMC8467853; doi:10.3390/ijms221810129)
Supplement: Supplementary file 1 [file ijms-22-10129-s001.zip]

Archive with 1 entries (1 files):
- ijms-1355022-supplementary.pdf
